# Supplementary material for: Genetic Variation in Flowering Traits of Tasmanian Leptospermum scoparium and Association with Provenance Home Site Climatic Factors
Source: Plants (Basel). 2022 Apr 10;11(8):1029. doi: 10.3390/plants11081029 (PMC9029099; doi:10.3390/plants11081029)
Supplement: Supplementary file 1 [file plants-11-01029-s001.zip]

Archive with 1 entries (1 files):
- plants-1632294-supplementary.pdf
